# Supplementary material for: GABAB Receptors Tonically Inhibit Motoneurons and Neurotransmitter Release from Descending and Primary Afferent Fibers
Source: Life (Basel). 2023 Aug 20;13(8):1776. doi: 10.3390/life13081776 (PMC10456076; doi:10.3390/life13081776)
Supplement: Supplementary file 1 [file life-13-01776-s001.zip]

Archive with 1 entries (1 files):
- life-2503714-supplementary.pdf
